# Supplementary material for: Identifying individuals with undiagnosed post-traumatic stress disorder in a large United States civilian population – a machine learning approach
Source: BMC Psychiatry. 2022 Sep 29;22:630. doi: 10.1186/s12888-022-04267-6 (PMC9519190; doi:10.1186/s12888-022-04267-6)
Supplement: Supplementary file 1 — Additional file 1. Features used in the development of the random forest model. The “Full list” tab includes all 490 features that were available for modeling. This full list is broken down by category in the “Trauma indicators”, “Symptoms and complications”, “Other diagnoses”, and “Medications” tabs, which provide a description of how each predictor was defined. The “Importance scores” tab includes the 324 predictive features that were used to train the final random forest model (with the corresponding importance scores). [file 12888_2022_4267_MOESM1_ESM.xlsx]

## Sheet: Full list
Table 1. Full list of predictors
Predictors
At index date
Age
Female
Male
Census region of residence
South
Midwest/North Central
West
Northeast
Unknown
Heath plan type
Preferred provider organization plan
Health maintenance organization plan
Consumer-driven health plan
Non-capitated point-of-service plan
High deductible health plan
Comprehensive plan
Exclusive provider organization plan
Capitated or partially capitated point-of-service plan
Unknown
Post-index
Number of ER visits
CCI score
Comorbidities included in CCI
Chronic pulmonary disease
Diabetes without chronic complication
Rheumatic disease
Any malignancy (incl. blood, excl. skin)
Mild liver disease
Moderate or severe liver disease7
Cerebrovascular disease
Peripheral vascular disease
Congestive heart failure
Diabetes with chronic complication
Renal disease
Metastatic solid tumor
Peptic ulcer disease
Myocardial infarction
AIDS/HIV
Hemiplegia or paraplegia
Dementia			35
Symptoms and complications (both binary flags and counts per patient)
Sleep disturbances
Avoidance or fear
Antisocial behavior
Suicidal thoughts or actions
Potential physiological reactions - Excluding abnormal heart rate or blood pressure
Abnormal heart rate
Abnormal blood pressure
Symptoms involving cognition or perception (e.g., disorted cognition)
Symptoms involving emotional state (e.g., negative emotional state, irritable behavior and angry outbursts)
Symptoms involving appearance and behavior (e.g., impairment in social or occupational functioning)
Substance use/abuse (e.g., psychoactive substance, alcohol, opioid, stimulant, hallucinogen, anxiolytics, cocaine)
Eating disorder
Potential health problems related to socioeconomic and psychosocial circumstances
General pain assessment
Rehabilitation services - Excluding psychotherapy
Other potential mental health disorders/comorbidites
Vascular dementia
Dementia in other diseases classified elsewhere
Unspecified dementia
Amnestic disorder due to known physiological condition
Delirium due to known physiological condition
Other mental disorders due to known physiological condition
Personality and behavioral disorders due to known physiological condition
Unspecified mental disorder due to known physiological condition
Nicotine dependence
Schizophrenia
Schizotypal disorder
Delusional disorders
Brief psychotic disorder
Shared psychotic disorder
Schizoaffective disorders
Other psychotic disorder not due ot a substance or known phsiological condition
Unspecified psychosis not due ot a substance or known phsiological condition
Manic episode
Bipolar disorder
Major depressive disorder, single episode
Major depressive disorder, recurrent
Persistent mood [affective] disorders
Unspecified mood [affective] disorder
Other anxiety disorders
Obsessive-compulsive disorder
Dissociative and conversion disorders
Somatoform disorders
Other nonpsychotic mental disorders
Sexual dysfunction not due to a substance or known physiological condition
Mental and behavioral disorders associated with the puerperium, not elsewhere classified
Psychological and behavioral factors associated with disorders or diseases classified elsewhere
Unspecified behavioral syndromes associated with physiological disturbances and physical factors
Personality disorders - Excluding borderline personality disorder, antisocial personality disorder, and avoidant personality disorder
Borderline personality disorder
Impulse disorders - Excluding Intermittent explosive disorder
Intermittent explosive disorder
Gender identity disorders
Paraphilias
Other sexual disorders
Other disorders of adult personality and behavior
Unspecified disorder of adult personality and behavior
Mild intellectual disabilities
Moderate intellectual disabilities
Severe intellectual disabilities
Profound intellectual disabilities
Other intellectual disabilities
Unspecified intellectual disabilities
Specific developmental disorders of speech and language
Specific developmental disorders of scholastic skills
Specific developmental disorder of motor function
Pervasive developmental disorders
Other disorders of psychological development
Unspecified disorder of psychological development
Conduct disorders
Emotional disorders with onset specific to childhood
Disorders of social functioning with onset specific to childhood and adolescence
Tic disorder
Other behavioral and emotional disorders with onset usually occurring in childhood and adolescence
Mental disorder, not otherwise specified
Other diagnoses (both binary flags and counts per patient)
Certain infectious and parasitic diseases - broad category
Neoplasms - broad category
Diseases of the blood and blood-forming organs and certain disorders involving the immune mechanism - broad category
Endocrine, nutritional and metabolic diseases - broad category
Diseases of the nervous system - broad category
Diseases of the eye and adnexa - broad category
Diseases of the ear and mastoid process - broad category
Diseases of the circulatory system - broad category
Diseases of the respiratory system - broad category
Diseases of the digestive system - broad category
Diseases of the skin and subcutaneous tissue - broad category
Diseases of the musculoskeletal system and connective tissue - broad category
Diseases of the genitourinary system - broad category
Pregnancy, childbirth and the puerperium - broad category
Certain conditions originating in the perinatal period - broad category
Congenital malformations, deformations and chromosomal abnormalities - broad category
Symptoms, signs and abnormal clinical and laboratory findings, not elsewhere classified - broad category
Injury, poisoning and certain other consequences of external causes - broad category
Codes for special purposes(U07-U85) - broad category
External causes of morbidity - broad category
Factors influencing health status and contact with health services - broad category
Potential treatments used for PTSD (both binary flags and counts per patient)
Antidepressants
Selective serotonin reuptake inhibitors approved for PTSD
Other selective serotonin reuptake inhibitors
Serotonin-norepinephrine reuptake inhibitors
Tricyclic antidepressants
Monoamine oxidase inhibitors
Other antidepressants
Antianxiety agents
Benzodiazepines
Oxazepam
Other antianxiety agents
Antipsychotics
Atypical antipsychotics
Conventional antipsychotics
Anticonvulsants
Benzodiazepines
Carbamates
GABA modulators
Hydantoins
Oxazolidinediones
Succinimides
Valproic Acid
AMPA Glutamate Receptor Antagonists
Other anticonvulsants
Gabapentin
Pregabalin
Antihypertensives
Antiadrenergics
Other antihypertensives
Other treatment classes
ADHD/Anti-narcolepsy/anti-obesity/anorexiants
Alternative medicines
Amebicides
Aminoglycosides
Analgesics - anti-inflammatory
Analgesics - non-narcotic
Analgesics - opioid
Androgens-anabolics
Anorectal agents
Antacids
Anthelmintics
Anti-infective agents - misc.
Antianginal
Antiarrhythmics
Antiasthmatics and bronchodilator agents
Anticoagulants
Antidiabetics
Antidiarrheals
Antidotes
Antiemetics
Antifungals
Antihistamines
Antihyperlipidemics
Antimalarials
Antimyasthenic agents
Antimycobacterial agents
Antineoplastic and adjunctive therapies
Antiparkinson agents
Antiseptics
Antivirals
Assorted drug classes
Beta blockers
Biologics
Calcium channel blockers
Cardiotonics
Cardiovascular agents
Cephalosporins
Chemicals
Contraceptives
Corticosteroids
Cough/cold/allergy
Dermatologicals
Diagnostic products
Dietary management
Digestive aids
Diuretics
Endocrine and metabolic agents
Estrogen
Fluoroquinolones
Gastrointestinal agents
General anesthetics
Genitourinary agents
Gout agents
Hematological agents
Hematopoietic agents
Hemostatics
Hypnotics/sedatives/sleep disorder agents
Laxatives
Local anesthetics
Macrolides
Medical devices
Migraine products
Minerals and electrolytes
Mouth/throat/dental agents
Multivitamins
Musculoskeletal agents
Nasal agents
Neuromuscular agents
Nutrients
Ophthalmic agents
Otic agents
Oxytocics
Passive immunizing agents
Penicillin
Pharmaceutical adjuvants
Progestins
Psychotherapeutic and neurological agents
Respiratory agents
Sulfonamides
Tetracyclines
Thyroid agents
Toxoids
Ulcer drugs
Urinary anti-infectives
Urinary antispasmodics
Vaccines
Vaginal products
Vasopressors
Vitamins
At anytime
Potential trauma indicators (both binary flags and counts per patient)
Natural disaster
Fire or explosion
Transportation accident
Drowning and submersion
Exposure to electric current or extreme environments
Firearm discharge
Injury due to animate mechanical forces (e.g., person, animal)
Injury due to inanimate mechanical forces (e.g., objects, machinery, tools, excessive noise)
Slipping, tripping, stumling, and falls
Exposure to toxic substance
Assault/abuse - Excluding sexual assualt/abuse and harrassment
Sexual assault/abuse			226
Sexual harrassment
Combat or exposure to war-zone			487
Terrorism
Sudden disappearance or death (violent or accidental)
Perpetrator of assault/abuse
Other stressful event or experience
Other accidents or exposures not classified elsewhere

## Sheet: LEC
Table 1. Life Events Checklist for DSM-V: Potentially traumatic events
Event
Natural disaster
Fire or explosion
Transportation accident
Serious accident at work, home, or during recreational activity
Exposure to toxic substance
Physical assault
Assault with a weapon
Sexual assault
Other unwanted or uncomfortable sexual experience
Combat or exposure to a war-zone
Captivity
Life-threatening illness or injury
Severe human suffering
Sudden violent death
Sudden accidental death
Serious injury, harm, or death you caused to someone else
Any other very stressful event or experience

## Sheet: Trauma indicators 
Table 2. Potential trauma indicators
Potential trauma indicator	ICD-10-CM code	ICD-10-CM code description		Variable name	Code type name
Natural disaster	X30-X39	Exposure to forces of nature		natural	diagg
Fire or explosion	T20-T25	Burns and corrosions of external body surface, specified by site		fire	diagg
	T26-T28	Burns and corrosions confined to eye and internal organs
	T30-T32	Burns and corrosions of multiple and unspecified body regions
	W35	Explosion and rupture of boiler
	W36	Explosion and rupture of gas cylinder
	W37	Explosion and rupture of pressurized tire, pipe or hose
	W38	Explosion and rupture of other specified pressurized devices
	W39	Discharge of firework
	W40	Explosion of other materials
	W92	Exposure to excessive heat of man-made origin
	X00-X08	Exposure to smoke, fire and flames
	X10-X19	Contact with heat and hot substances
	Y25	Contact with explosive material, undetermined intent
	Y26	Exposure to smoke, fire and flames, undetermined intent
	Y27	Contact with steam, hot vapors and hot objects, undetermined intent
	Y35.1	Legal intervention involving explosives
Transportation accident	V00-V09	Pedestrian injured in transport accident		transacc	diagg
	V10-V19	Pedal cycle rider injured in transport accident
	V20-V29	Motorcycle rider injured in transport accident
	V30-V39	Occupant of three-wheeled motor vehicle injured in transport accident
	V40-V49	Car occupant injured in transport accident
	V50-V59	Occupant of pick-up truck or van injured in transport accident
	V60-V69	Occupant of heavy transport vehicle injured in transport accident
	V70-V79	Bus occupant injured in transport accident
	V80-V89	Other land transport accidents
	V90-V94	Water transport accidents
	V95-V97	Air and space transport accidents
	V98-V99	Other and unspecified transport accidents
	Z04.1	Encounter for examination and observation following transport accident
	Y32	Crashing of motor vehicle, undetermined intent
Drowning and submersion	W65-W74	Accidental non-transport drowning and submersion		drown	diagg
	Y21	Drowning and submersion, undetermined intent
Exposure to electric current or extreme environments	W85	Exposure to electric transmission lines		electric	diagg
	W86	Exposure to other specified electric current
	W89	Exposure to man-made visible and ultraviolet light
	W93	Exposure to excessive cold of man-made origin
	W94	Exposure to high and low air pressure and changes in air pressure
	W99	Exposure to other man-made environmental factors
	Z57.6	Occupational exposure to extreme temperature
Firearm discharge	W32	Accidental handgun discharge and malfunction		firearm	diagg
	W33	Accidental rifle, shotgun and larger firearm discharge and malfunction
	W34	Accidental discharge and malfunction from other and unspecified firearms and guns
	Y22	Handgun discharge, undetermined intent
	Y23	Rifle, shotgun and larger firearm discharge, undetermined intent
	Y24	Other and unspecified firearm discharge, undetermined intent
	Y35.0	Legal intervention involving firearm discharge
Injury due to animate mechanical forces (e.g., person, animal)	W50	Accidental hit, strike, kick, twist, bite or scratch by another person		injanim	diagg
	W51	Accidental striking against or bumped into by another person
	W52	Crushed, pushed or stepped on by crowd or human stampede
	W53	Contact with rodent
	W54	Contact with dog
	W55	Contact with other mammals
	W56	Contact with nonvenomous marine animal
	W57	Bitten or stung by nonvenomous insect and other nonvenomous arthropods
	W58	Contact with crocodile or alligator
	W59	Contact with other nonvenomous reptiles
	W60	Contact with nonvenomous plant thorns and spines and sharp leaves
	W61	Contact with birds (domestic) (wild)
	W62	Contact with nonvenomous amphibians
	W64	Exposure to other animate mechanical forces
Injury due to inanimate mechanical forces (e.g., objects, machinery, tools, excessive noise)	T71	Asphysxiation - Excluding assault and self-harm		injinanim	diagg
	W20	Struck by thrown, projected or falling object
	W21	Striking against or struck by sports equipment
	W22	Striking against or struck by other objects
	W23	Caught, crushed, jammed or pinched in or between objects
	W24	Contact with lifting and transmission devices, not elsewhere classified
	W25	Contact with sharp glass
	W26	Contact with other sharp objects
	W27	Contact with nonpowered hand tool
	W28	Contact with powered lawn mower
	W29	Contact with other powered hand tools and household machinery
	W30	Contact with agricultural machinery
	W31	Contact with other and unspecified machinery
	W42	Exposure to noise
	W45	Foreign body or object entering through skin
	W46	Contact with hypodermic needle
	W49	Exposure to other inanimate mechanical forces
	Y28	Contact with sharp object, undetermined intent
	Y29	Contact with blunt object, undetermined intent
	Y35.3	Legal intervention involving blunt objects
	Y35.4	Legal intervention involving sharp objects
	Z57.0	Occupational exposure to noise
	Z57.7	Occupational exposure to vibration
Slipping, tripping, stumling, and falls	W00-W19	Slipping, tripping, stumbling and falls		fall	diagg
	Y30	Falling, jumping or pushed from a high place, undetermined intent
	Y31	Falling, lying or running before or into moving object, undetermined intent
Exposure to toxic substance	O9A.2	Injury, poisoning and certain other consequences of external causes complicating pregnancy, childbirth and the puerperium		toxic	diagg
	T36-T50	Poisoning by, adverse effect of and underdosing of drugs, medicaments and biological substances - Excluding self-harm and assault
	T51-T65	Toxic effects of substances chiefly nonmedicinal as to source - Excluding self-harm and assault
	W88	Exposure to ionizing radiation
	W90	Exposure to other nonionizing radiation
	Y35.2	Legal intervention involving gas
	Z57.1	Occupational exposure to radiation
	Z57.2	Occupational exposure to dust
	Z57.3	Occupational exposure to other air contaminants
	Z57.4	Occupational exposure to toxic agents in agriculture
	Z57.5	Occupational exposure to toxic agents in other industries
Assault/abuse - Excluding sexual assualt/abuse and harrassment	O9A.3	Physical abuse complicating pregnancy, childbirth and the puerperium		assault	diagg
	O9A.5	Psychological abuse complicating pregnancy, childbirth and the puerperium
	T36-T50	Poisoning by, adverse effect of and underdosing of drugs, medicaments and biological substances - Assault only
	T51-T65	Toxic effects of substances chiefly nonmedicinal as to source - Assault only
	T71	Asphysxiation - Assault only
	T74.1	Physical abuse, confirmed
	T74.3	Psychological abuse, confirmed
	T76.1	Physical abuse, suspected
	T76.3	Psychological abuse, suspected
	X92-Y06, Y08, Y09	Assault
	Z62.811	Personal history of psychological abuse in childhood
	Z62.812	Personal history of neglect in childhood
	Z62.819	Personal history of unspecified abuse in childhood
	Z69	Encounter for mental health services for victim and perpetrator of abuse - Excluding perpetrator codes
	Z91.411	Personal history of adult psychological abuse
	Z91.412	Personal history of adult neglect
	Z91.419	Personal history of unspecified adult abuse
Sexual assault/abuse	O9A.4	Sexual abuse complicating pregnancy, childbirth and the puerperium		sexabuse	diagg
	T74.2	Sexual abuse, confirmed
	T76.2	Sexual abuse, suspected
	Z04.4	Encounter for examination and observation following alleged rape
	Z62.810	Personal history of physical and sexual abuse in childhood
	Z62.813	Personal history of forced labor or sexual exploitation in childhood
	Z91.42	Personal history of forced labor or sexual exploitation
	Z91.410	Personal history of adult physical and sexual abuse
Sexual harrassment	Z56.81	Sexual harassment on the job		sexhar	diagg
Combat or exposure to war-zone	Y36	Operations of war		war	diagg
	Y37	Military operations
	Z65.5	Exposure to disaster, war and other hostilities
	Z86.51	Personal history of combat and operational stress reaction
Terrorism	Y38	Terrorism		terror	diagg
	Z65.4	Victim of crime and terrorism
Sudden disappearance or death (violent or accidental)	O03	Spontaneous loss of pregnancy		suddeath	diagg
	O31.0	Papyraceous fetus
	O31.1	Continuing pregnancy after spontaneous abortion of one fetus or more
	O31.2	Continuing pregnancy after intrauterine death of one fetus or more
	O31.3	Continuing pregnancy after elective fetal reduction of one fetus or more
	O36.4	Maternal care for intrauterine death
	P95	Stillbirth
	Z63.4	Disappearance and death of family member
Perpetrator of assault/abuse	Y07	Perpetrator of assault, maltreatment and neglect		perp	diagg
	Z69	Encounter for mental health services for victim and perpetrator of abuse - Perpetrator only
Other stressful event or experience	Z91.49	Other personal history of psychological trauma, not elsewhere classified		other_str	diagg
	Z63.7	Other stressful life events affecting family and household
	Z73.3	Stress, not elsewhere classified
Other accidents or exposures not classified elsewhere	X52-X58	Accidental exposure to other specified factors		accnce	diagg
	Y33	Other specified events, undetermined intent
	Y35.8	Legal intervention involving other specified means
	Y35.9	Legal intervention, means unspecified
	Z04.2	Encounter for exam and observation following work accident
	Z04.3	Encounter for exam and observation following other accident
	Z57.8	Occupational exposure to other risk factors
	Z57.9	Occupational exposure to unspecified risk factor

## Sheet: Symptoms and complications
Table 3. Potential symptoms and complications of PTSD
Potential symptom or complication	Code	Code description	Type of code		Variable name	Code type name
Sleep disturbances	F51	Sleep disorders not due to a substance or known physiological condition	ICD-10-CM		sleep_dis	diagg
	G47	Sleep disorders
	Z72.82	Problems related to sleep
Avoidance or fear	F60.6	Avoidant personality disorder	ICD-10-CM		avoid	diagg
	F40	Phobic anxiety disorders
Antisocial behavior	F60.2	Antisocial personality disorder	ICD-10-CM		antisocial	diagg
	Z72.81	Antisocial behavior
Suicidal thoughts or actions	R45.851	Suicidal ideations	ICD-10-CM		suicide	diagg
	T14.91	Suicide attempt
	T36-T50	Poisoning by, adverse effect of and underdosing of drugs, medicaments and biological substances - Self-harm only
	T51-T65	Toxic effects of substances chiefly nonmedicinal as to source - Self-harm only
	T71	Asphysxiation - Self-harm only
	X71-X83	Intentional self-harm
	Z91.5	Personal history of self-harm
Potential physiological reactions - Excluding abnormal heart rate or blood pressure	R01	Cardiac murmurs and other cardiac sounds	ICD-10-CM		phys	diagg
	R06	Abnormalities of breathing
	R07	Pain in throat and chest
	R10	Abdominal and pelvic pain
	R11	Nausea and vomiting
	R12	Heartburn
	R51	Headache
	R52	Pain, unspecified
	R53	Malaise and fatigue
	R55	Syncope and collapse
	R64	Cachexia
Abnormal heart rate	I47	Paroxysmal tachycardia	ICD-10-CM		heart	diagg
	I49	Other cardiac arrhythmias
	R00	Abnormalities of heart beat
Abnormal blood pressure	I10-I16	Hypertensive diseases	ICD-10-CM		pressure	diagg
	R03	Abnormal blood-pressure reading, without diagnosis
	I27.0	Primary pulmonary hypertension
	I27.2	Other secondary pulmonary hypertension
	Z01.31	Encounter for examination of blood pressure with abnormal findings
Symptoms involving cognition or perception (e.g., disorted cognition)	R40.0	Somnolence	ICD-10-CM		cog	diagg
	R40.1	Stupor
	R41	Other symptoms and signs involving cognitive functions and awareness
	R42	Dizziness and giddiness
	R43	Disturbances of smell and taste
	R44	Other symptoms and signs involving general sensations and perceptions
Symptoms involving emotional state (e.g., negative emotional state, irritable behavior and angry outbursts)	R45.0	Nervousness	ICD-10-CM		emot	diagg
	R45.1	Restlessness and agitation
	R45.2	Unhappiness
	R45.3	Demoralization and apathy
	R45.4	Irritability and anger
	R45.5	Hostility
	R45.6	Violent behavior
	R45.7	State of emotional shock and stress, unspecified
	R45.8	Other symptoms and signs involving emotional state - Excluding suicidal thoughts or actions
Symptoms involving appearance and behavior (e.g., impairment in social or occupational functioning)	R46.0	Very low level of personal hygiene	ICD-10-CM		behavior	diagg
	R46.1	Bizarre personal appearance
	R46.2	Strange and inexplicable behavior
	R46.3	Overactivity
	R46.4	Slowness and poor responsiveness
	R46.5	Suspiciousness and marked evasiveness
	R46.6	Undue concern and preoccupation with stressful events
	R46.7	Verbosity and circumstantial detail obscuring reason for contact
	R46.8	Other symptoms and signs involving appearance and behavior
Substance use/abuse (e.g., psychoactive substance, alcohol, opioid, stimulant, hallucinogen, anxiolytics, cocaine)	F10-16, F18, F19	Mental and behavioral disorders due to psychoactive substance use (excluding nicotine)	ICD-10-CM		sub	diagg, icd, hcpcs
	Z71.4	Alcohol abuse counseling and surveillance
	Z71.5	Drug abuse counseling and surveillance
	F55	Abuse of non-psychoactive substances
	H	Substance abuse treatment procedure	ICD-10-PCS
	S9475	Ambulatory setting substance abuse treatment or detoxification services, per diem	HCPCS
	T1006	Alcohol and/or substance abuse services, family/couple counseling
	T1007	Alcohol and/or substance abuse services, treatment plan development and/or modification
	T1012	Alcohol and/or substance abuse services, skills development
	H0001-H2036	Alcohol and drug abuse treatment
Eating disorder	F50	Eating disorders	ICD-10-CM		eat_dis	diagg
	R63	Symptoms and signs concerning food and fluid intake
	Z72.4	Inappropriate diet and eating habits
Potential health problems related to socioeconomic and psychosocial circumstances	Z55	Problems related to education and literacy	ICD-10-CM		ses	diagg
	Z56	Problems related to employment and unemployment - Excluding sexual harrassment on the job
	Z59	Problems related to housing and economic circumstances
	Z60	Problems related to social environment
	Z62	Problems related to upbringing - Excluding assault and sexual abuse
	Z63	Other problems related to primary support group, including family circumstances - Excluding sudden disappearance or death and other stressful life events
	Z64	Problems related to certain psychosocial circumstances
	Z65	Problems related to other psychosocial circumstances - Excluding war and terrorism
	Z73	Problems related to life management difficulty - Excluding other stressful life events
General pain assessment	0521F	Plan of care to address pain documented	CPT		pain	diagg, icd, cpt, hcpcs
	1125F	Pain severity quantified; pain present
	0117U	Pain management, analysis of 11 endogenous analytes
	G2148	Performance met: multimodal pain management was used	HCPCS
	G8730	Pain assessment documented as positive using a standardized tool and a follow-up plan is documented
	M1001	Plan of care to address moderate to severe pain documented on or before the date of the second visit with a clinician
	M1002	Plan of care for moderate to severe pain not documented on or before the date of the second visit with a clinician, reason not given
	S9325-S9328	Home infusion therapy, pain management infusion
	G89	Pain, not elsewhere classified	ICD-10-CM
	R52	Pain, unspecified
	F02ZFYZ	Pain assessment using other equipment	ICD-10-PCS
	F02ZFZZ	Pain assessment
Rehabilitation services - Excluding psychotherapy	G0157	Services performed by a qualified physical therapist assistant in the home health or hospice setting, each 15 minutes	HCPCS		rehab	cpt, hcpcs
	G0158	Services performed by a qualified occupational therapist assistant in the home health or hospice setting, each 15 minutes
	G0160	Services performed by a qualified occupational therapist, in the home health setting, in the establishment or delivery of a safe and effective occupational therapy maintenance program, each 15 minutes
	G2168	Services performed by a physical therapist assistant in the home health setting in the delivery of a safe and effective physical therapy maintenance program, each 15 minutes
	G2169	Services performed by an occupational therapist assistant in the home health setting in the delivery of a safe and effective occupational therapy maintenance program, each 15 minutes
	S9129	Occupational therapy, in the home, per diem
	S9131	Physical therapy; in the home, per diem
	97001	Physical therapy evaluation	CPT
	97002	Physical therapy re-evaluation
	97003	Occupational therpy evaluation
	97004	Occupational therpy re-evaluation
	97010-97039	Physical medicine and rehabilitation modalities
	97110-97546	Physical medicine and rehabilitation procedures
Other potential mental health disorders/comorbidites
Vascular dementia	F01	Vascular dementia	ICD-10-CM		vas_demen	diagg
Dementia in other diseases classified elsewhere	F02	Dementia in other diseases classified elsewhere	ICD-10-CM		other_demen	diagg
Unspecified dementia	F03	Unspecified dementia	ICD-10-CM		unsp_demen	diagg
Amnestic disorder due to known physiological condition	F04	Amnestic disorder due to known physiological condition	ICD-10-CM		amnestic	diagg
Delirium due to known physiological condition	F05	Delirium due to known physiological condition	ICD-10-CM		delirium	diagg
Other mental disorders due to known physiological condition	F06	Other mental disorders due to known physiological condition	ICD-10-CM		other_mental	diagg
Personality and behavioral disorders due to known physiological condition	F07	Personality and behavioral disorders due to known physiological condition	ICD-10-CM		personality	diagg
Unspecified mental disorder due to known physiological condition	F09	Unspecified mental disorder due to known physiological condition	ICD-10-CM		unsp_mental
Nicotine dependence	F17	Nicotine dependence	ICD-10-CM		nicotine	diagg
Schizophrenia	F20	Schizophrenia	ICD-10-CM		schiz	diagg
Schizotypal disorder	F21	Schizotypal disorder	ICD-10-CM		schizotypal	diagg
Delusional disorders	F22	Delusional disorders	ICD-10-CM		delusion	diagg
Brief psychotic disorder	F23	Brief psychotic disorder	ICD-10-CM		brief_psy	diagg
Shared psychotic disorder	F24	Shared psychotic disorder	ICD-10-CM		shared_psy	diagg
Schizoaffective disorders	F25	Schizoaffective disorders	ICD-10-CM		schizoaffective	diagg
Other psychotic disorder not due ot a substance or known phsiological condition	F28	Other psychotic disorder not due ot a substance or known phsiological condition	ICD-10-CM		other_psy	diagg
Unspecified psychosis not due ot a substance or known phsiological condition	F29	Unspecified psychosis not due ot a substance or known phsiological condition	ICD-10-CM		unsp_psy	diagg
Manic episode	F30	Manic episode	ICD-10-CM		manic	diagg
Bipolar disorder	F31	Bipolar disorder	ICD-10-CM		bipolar	diagg
Major depressive disorder, single episode	F32	Major depressive disorder, single episode	ICD-10-CM		major_dep_single	diagg
Major depressive disorder, recurrent	F33	Major depressive disorder, recurrent	ICD-10-CM		major_dep_rec	diagg
Persistent mood [affective] disorders	F34	Persistent mood [affective] disorders	ICD-10-CM		pers_mood	diagg
Unspecified mood [affective] disorder	F39	Unspecified mood [affective] disorder	ICD-10-CM		unsp_mood	diagg
Other anxiety disorders	F41	Other anxiety disorders	ICD-10-CM		anxiety	diagg
Obsessive-compulsive disorder	F42	Obsessive-compulsive disorder	ICD-10-CM		ocd	diagg
Dissociative and conversion disorders	F44	Dissociative and conversion disorders	ICD-10-CM		dissociative	diagg
Somatoform disorders	F45	Somatoform disorders	ICD-10-CM		somato	diagg
Other nonpsychotic mental disorders	F48	Other nonpsychotic mental disorders	ICD-10-CM		other_nonpsy	diagg
Sexual dysfunction not due to a substance or known physiological condition	F52	Sexual dysfunction not due to a substance or known physiological condition	ICD-10-CM		sexdys	diagg
Mental and behavioral disorders associated with the puerperium, not elsewhere classified	F53	Mental and behavioral disorders associated with the puerperium, not elsewhere classified	ICD-10-CM		mental_puerperium	diagg
Psychological and behavioral factors associated with disorders or diseases classified elsewhere	F54	Psychological and behavioral factors associated with disorders or diseases classified elsewhere	ICD-10-CM		psy_dis	diagg
Unspecified behavioral syndromes associated with physiological disturbances and physical factors	F59	Unspecified behavioral syndromes associated with physiological disturbances and physical factors	ICD-10-CM		unsp_beh	diagg
Personality disorders - Excluding borderline personality disorder, antisocial personality disorder, and avoidant personality disorder	F60.0	Paranoid personality disorder	ICD-10-CM		other_personality	diagg
	F60.1	Schizoid personality disorder
	F60.4	Histrionic personality disorder
	F60.5	Obsessive-compulsive personality disorder
	F60.7	Dependent personality disorder
	F60.8	Other specific personality disorders
	F60.9	Personality disorder, unspecified
Borderline personality disorder	F60.3	Borderline personality disorder	ICD-10-CM		borderline	diagg
Impulse disorders - Excluding Intermittent explosive disorder	F63	Impulse disorders	ICD-10-CM		impulse	diagg
Intermittent explosive disorder	F63.81	Intermittent explosive disorder	ICD-10-CM		intermit_explosive	diagg
Gender identity disorders	F64	Gender identity disorders	ICD-10-CM		gender_id	diagg
Paraphilias	F65	Paraphilias	ICD-10-CM		paraphilias	diagg
Other sexual disorders	F66	Other sexual disorders	ICD-10-CM		other_sex	diagg
Other disorders of adult personality and behavior	F68	Other disorders of adult personality and behavior	ICD-10-CM		oth_adult_pers	diagg
Unspecified disorder of adult personality and behavior	F69	Unspecified disorder of adult personality and behavior	ICD-10-CM		unsp_adult_pers	diagg
Mild intellectual disabilities	F70	Mild intellectual disabilities	ICD-10-CM		mild_int_disab	diagg
Moderate intellectual disabilities	F71	Moderate intellectual disabilities	ICD-10-CM		mod_int_disab	diagg
Severe intellectual disabilities	F72	Severe intellectual disabilities	ICD-10-CM		sev_int_disab	diagg
Profound intellectual disabilities	F73	Profound intellectual disabilities	ICD-10-CM		prof_int_disab	diagg
Other intellectual disabilities	F78	Other intellectual disabilities	ICD-10-CM		other_int_disab	diagg
Unspecified intellectual disabilities	F79	Unspecified intellectual disabilities	ICD-10-CM		unsp_int_disab	diagg
Specific developmental disorders of speech and language	F80	Specific developmental disorders of speech and language	ICD-10-CM		dev_speech	diagg
Specific developmental disorders of scholastic skills	F81	Specific developmental disorders of scholastic skills	ICD-10-CM		dev_schola	diagg
Specific developmental disorder of motor function	F82	Specific developmental disorder of motor function	ICD-10-CM		dev_motor	diagg
Pervasive developmental disorders	F84	Pervasive developmental disorders	ICD-10-CM		dev_pervasive	diagg
Other disorders of psychological development	F88	Other disorders of psychological development	ICD-10-CM		dev_other	diagg
Unspecified disorder of psychological development	F89	Unspecified disorder of psychological development	ICD-10-CM		dev_unsp	diagg
Conduct disorders	F91	Conduct disorders	ICD-10-CM		conduct	diagg
Emotional disorders with onset specific to childhood	F93	Emotional disorders with onset specific to childhood	ICD-10-CM		child_onset_emot	diagg
Disorders of social functioning with onset specific to childhood and adolescence	F94	Disorders of social functioning with onset specific to childhood and adolescence	ICD-10-CM		child_onset_social	diagg
Tic disorder	F95	Tic disorder	ICD-10-CM		tic	diagg
Other behavioral and emotional disorders with onset usually occurring in childhood and adolescence	F98	Other behavioral and emotional disorders with onset usually occurring in childhood and adolescence	ICD-10-CM		child_onset_other	diagg
Mental disorder, not otherwise specified	F99	Mental disorder, not otherwise specified	ICD-10-CM		other_mental	diagg

## Sheet: Other diagnoses
Table 4. Other diagnoses - Excluding trauma and symptoms and complications
Other diagnoses	ICD-10-CM code	ICD-10-CM code description		Variable name	Code type name
Certain infectious and parasitic diseases - broad category	A00-A09	Intestinal infectious diseases		infect	diagg
	A15-A19	Tuberculosis
	A20-A28	Certain zoonotic bacterial diseases
	A30-A49	Other bacterial diseases
	A50-A64	Infections with a predominantly sexual mode of transmission
	A65-A69	Other spirochetal diseases
	A70-A74	Other diseases caused by chlamydiae
	A75-A79	Rickettsioses
	A80-A89	Viral and prion infections of the central nervous system
	A90-A99	Arthropod-borne viral fevers and viral hemorrhagic fevers
	B00-B09	Viral infections characterized by skin and mucous membrane lesions
	B10-B10	Other human herpesviruses
	B15-B19	Viral hepatitis
	B20	Human immunodeficiency virus [HIV] disease
	B25-B34	Other viral diseases
	B35-B49	Mycoses
	B50-B64	Protozoal diseases
	B65-B83	Helminthiases
	B85-B89	Pediculosis, acariasis and other infestations
	B90-B94	Sequelae of infectious and parasitic diseases
	B95-B97	Bacterial and viral infectious agents
	B99-B99	Other infectious diseases
Neoplasms - broad category	C00-C14	Malignant neoplasms of lip, oral cavity and pharynx		neoplasm	diagg
	C15-C26	Malignant neoplasms of digestive organs
	C30-C39	Malignant neoplasms of respiratory and intrathoracic organs
	C40-C41	Malignant neoplasms of bone and articular cartilage
	C43-C44	Melanoma and other malignant neoplasms of skin
	C45-C49	Malignant neoplasms of mesothelial and soft tissue
	C50	Malignant neoplasms of breast
	C51-C58	Malignant neoplasms of female genital organs
	C60-C63	Malignant neoplasms of male genital organs
	C64-C68	Malignant neoplasms of urinary tract
	C69-C72	Malignant neoplasms of eye, brain and other parts of central nervous system
	C73-C75	Malignant neoplasms of thyroid and other endocrine glands
	C76-C80	Malignant neoplasms of ill-defined, other secondary and unspecified sites
	C7A	Malignant neuroendocrine tumors
	C7B	Secondary neuroendocrine tumors
	C81-C96	Malignant neoplasms of lymphoid, hematopoietic and related tissue
	D00-D09	In situ neoplasms
	D10-D36	Benign neoplasms, except benign neuroendocrine tumors
	D37-D48	Neoplasms of uncertain behavior, polycythemia vera and myelodysplastic syndromes
	D3A-D3A	Benign neuroendocrine tumors
	D49-D49	Neoplasms of unspecified behavior
Diseases of the blood and blood-forming organs and certain disorders involving the immune mechanism - broad category	D50-D53	Nutritional anemias		blood	diagg
	D55-D59	Hemolytic anemias
	D60-D64	Aplastic and other anemias and other bone marrow failure syndromes
	D65-D69	Coagulation defects, purpura and other hemorrhagic conditions
	D70-D77	Other disorders of blood and blood-forming organs
	D78-D78	Intraoperative and postprocedural complications of the spleen
	D80-D89	Certain disorders involving the immune mechanism
Endocrine, nutritional and metabolic diseases - broad category	E00-E07	Disorders of thyroid gland		endoc	diagg
	E08-E13	Diabetes mellitus
	E15-E16	Other disorders of glucose regulation and pancreatic internal secretion
	E20-E35	Disorders of other endocrine glands
	E36-E36	Intraoperative complications of endocrine system
	E40-E46	Malnutrition
	E50-E64	Other nutritional deficiencies
	E65-E68	Overweight, obesity and other hyperalimentation
	E70-E88	Metabolic disorders
	E89-E89	Postprocedural endocrine and metabolic complications and disorders, not elsewhere classified
Diseases of the nervous system - broad category	G00-G09	Inflammatory diseases of the central nervous system		nervous	diagg
	G10-G14	Systemic atrophies primarily affecting the central nervous system
	G20-G26	Extrapyramidal and movement disorders
	G30-G32	Other degenerative diseases of the nervous system
	G35-G37	Demyelinating diseases of the central nervous system
	G40-G47	Episodic and paroxysmal disorders
	G50-G59	Nerve, nerve root and plexus disorders
	G60-G65	Polyneuropathies and other disorders of the peripheral nervous system
	G70-G73	Diseases of myoneural junction and muscle
	G80-G83	Cerebral palsy and other paralytic syndromes
	G89-G99	Other disorders of the nervous system
Diseases of the eye and adnexa - broad category	H00-H05	Disorders of eyelid, lacrimal system and orbit		eye	diagg
	H10-H11	Disorders of conjunctiva
	H15-H22	Disorders of sclera, cornea, iris and ciliary body
	H25-H28	Disorders of lens
	H30-H36	Disorders of choroid and retina
	H40-H42	Glaucoma
	H43-H44	Disorders of vitreous body and globe
	H46-H47	Disorders of optic nerve and visual pathways
	H49-H52	Disorders of ocular muscles, binocular movement, accommodation and refraction
	H53-H54	Visual disturbances and blindness
	H55-H57	Other disorders of eye and adnexa
	H59-H59	Intraoperative and postprocedural complications and disorders of eye and adnexa, not elsewhere classified
Diseases of the ear and mastoid process - broad category	H60-H62	Diseases of external ear		ear	diagg
	H65-H75	Diseases of middle ear and mastoid
	H80-H83	Diseases of inner ear
	H90-H94	Other disorders of ear
	H95	Intraoperative and postprocedural complications and disorders of ear and mastoid process, not elsewhere classified
Diseases of the circulatory system - broad category	I00-I02	Acute rheumatic fever		circul	diagg
	I05-I09	Chronic rheumatic heart diseases
	I20-I25	Ischemic heart diseases
	I26-I28	Pulmonary heart disease and diseases of pulmonary circulation
	I30-I52	Other forms of heart disease
	I60-I69	Cerebrovascular diseases
	I70-I79	Diseases of arteries, arterioles and capillaries
	I80-I89	Diseases of veins, lymphatic vessels and lymph nodes, not elsewhere classified
	I95-I99	Other and unspecified disorders of the circulatory system
Diseases of the respiratory system - broad category	J00-J06	Acute upper respiratory infections		respir	diagg
	J09-J18	Influenza and pneumonia
	J20-J22	Other acute lower respiratory infections
	J30-J39	Other diseases of upper respiratory tract
	J40-J47	Chronic lower respiratory diseases
	J60-J70	Lung diseases due to external agents
	J80-J84	Other respiratory diseases principally affecting the interstitium
	J85-J86	Suppurative and necrotic conditions of the lower respiratory tract
	J90-J94	Other diseases of the pleura
	J95	Intraoperative and postprocedural complications and disorders of respiratory system, not elsewhere classified
	J96-J99	Other diseases of the respiratory system
Diseases of the digestive system - broad category	K00-K14	Diseases of oral cavity and salivary glands		digest	diagg
	K20-K31	Diseases of esophagus, stomach and duodenum
	K35-K38	Diseases of appendix
	K40-K46	Hernia
	K50-K52	Noninfective enteritis and colitis
	K55-K64	Other diseases of intestines
	K65-K68	Diseases of peritoneum and retroperitoneum
	K70-K77	Diseases of liver
	K80-K87	Disorders of gallbladder, biliary tract and pancreas
	K90-K95	Other diseases of the digestive system
Diseases of the skin and subcutaneous tissue - broad category	L00-L08	Infections of the skin and subcutaneous tissue		skin	diagg
	L10-L14	Bullous disorders
	L20-L30	Dermatitis and eczema
	L40-L45	Papulosquamous disorders
	L49-L54	Urticaria and erythema
	L55-L59	Radiation-related disorders of the skin and subcutaneous tissue
	L60-L75	Disorders of skin appendages
	L76-L76	Intraoperative and postprocedural complications of skin and subcutaneous tissue
	L80-L99	Other disorders of the skin and subcutaneous tissue
Diseases of the musculoskeletal system and connective tissue - broad category	M00-M02	Infectious arthropathies		msk	diagg
	M04	Autoinflammatory syndromes
	M05-M14	Inflammatory polyarthropathies
	M15-M19	Osteoarthritis
	M20-M25	Other joint disorders
	M26-M27	Dentofacial anomalies [including malocclusion] and other disorders of jaw
	M30-M36	Systemic connective tissue disorders
	M40-M43	Deforming dorsopathies
	M45-M49	Spondylopathies
	M50-M54	Other dorsopathies
	M60-M63	Disorders of muscles
	M65-M67	Disorders of synovium and tendon
	M70-M79	Other soft tissue disorders
	M80-M85	Disorders of bone density and structure
	M86-M90	Other osteopathies
	M91-M94	Chondropathies
	M95	Other disorders of the musculoskeletal system and connective tissue
	M96	Intraoperative and postprocedural complications and disorders of musculoskeletal system, not elsewhere classified
	M97	Periprosthetic fracture around internal prosthetic joint
	M99	Biomechanical lesions, not elsewhere classified
Diseases of the genitourinary system - broad category	N00-N08	Glomerular diseases		genitourin	diagg
	N10-N16	Renal tubulo-interstitial diseases
	N17-N19	Acute kidney failure and chronic kidney disease
	N20-N23	Urolithiasis
	N25-N29	Other disorders of kidney and ureter
	N30-N39	Other diseases of the urinary system
	N40-N53	Diseases of male genital organs
	N60-N65	Disorders of breast
	N70-N77	Inflammatory diseases of female pelvic organs
	N80-N98	Noninflammatory disorders of female genital tract
	N99	Intraoperative and postprocedural complications and disorders of genitourinary system, not elsewhere classified
Pregnancy, childbirth and the puerperium - broad category	O00-O08	Pregnancy with abortive outcome		preg	diagg
	O09	Supervision of high risk pregnancy
	O10-O16	Edema, proteinuria and hypertensive disorders in pregnancy, childbirth and the puerperium
	O20-O29	Other maternal disorders predominantly related to pregnancy
	O30-O48	Maternal care related to the fetus and amniotic cavity and possible delivery problems
	O60-O79	Complications of labor and delivery
	O80-O82	Encounter for delivery
	O85-O92	Complications predominantly related to the puerperium
	O98	Maternal infectious and parasitic diseases classifiable elsewhere but complicating pregnancy, childbirth and the puerperium
	O99	Other maternal diseases classifiable elsewhere but complicating pregnancy, childbirth and the puerperium
	O9A.1	Malignant neoplasm complicating pregnancy, childbirth and the puerperium
Certain conditions originating in the perinatal period - broad category	P00-P04	Newborn affected by maternal factors and by complications of pregnancy, labor, and delivery		perinatal	diagg
	P05-P08	Disorders of newborn related to length of gestation and fetal growth
	P09	Abnormal findings on neonatal screening
	P10-P15	Birth trauma
	P19-P29	Respiratory and cardiovascular disorders specific to the perinatal period
	P35-P39	Infections specific to the perinatal period
	P50-P61	Hemorrhagic and hematological disorders of newborn
	P70-P74	Transitory endocrine and metabolic disorders specific to newborn
	P76-P78	Digestive system disorders of newborn
	P80-P83	Conditions involving the integument and temperature regulation of newborn
	P84	Other problems with newborn
	P90-P96	Other disorders originating in the perinatal period
Congenital malformations, deformations and chromosomal abnormalities - broad category	Q00-Q07	Congenital malformations of the nervous system		congen	diagg
	Q10-Q18	Congenital malformations of eye, ear, face and neck
	Q20-Q28	Congenital malformations of the circulatory system
	Q30-Q34	Congenital malformations of the respiratory system
	Q35-Q37	Cleft lip and cleft palate
	Q38-Q45	Other congenital malformations of the digestive system
	Q50-Q56	Congenital malformations of genital organs
	Q60-Q64	Congenital malformations of the urinary system
	Q65-Q79	Congenital malformations and deformations of the musculoskeletal system
	Q80-Q89	Other congenital malformations
	Q90-Q99	Chromosomal abnormalities, not elsewhere classified
Symptoms, signs and abnormal clinical and laboratory findings, not elsewhere classified - broad category	R00-R09	Symptoms and signs involving the circulatory and respiratory systems		sympt	diagg
	R10-R19	Symptoms and signs involving the digestive system and abdomen
	R20-R23	Symptoms and signs involving the skin and subcutaneous tissue
	R25-R29	Symptoms and signs involving the nervous and musculoskeletal systems
	R30-R39	Symptoms and signs involving the genitourinary system
	R40-R46	Symptoms and signs involving cognition, perception, emotional state and behavior
	R47-R49	Symptoms and signs involving speech and voice
	R50-R69	General symptoms and signs
	R50	ever of other and unknown origin
	R51	eadache
	R52	ain, unspecified
	R53	alaise and fatigue
	R54	ge-related physical debility
	R55	yncope and collapse
	R56	onvulsions, not elsewhere classified
	R57	hock, not elsewhere classified
	R58	emorrhage, not elsewhere classified
	R59	nlarged lymph nodes
	R60	dema, not elsewhere classified
	R61	eneralized hyperhidrosis
	R62	Lack of expected normal physiological development in childhood and adults
	R63	Symptoms and signs concerning food and fluid intake
	R64	Cachexia
	R65	Symptoms and signs specifically associated with systemic inflammation and infection
	R68	Other general symptoms and signs
	R69	Illness, unspecified
	R70-R79	Abnormal findings on examination of blood, without diagnosis
	R80-R82	Abnormal findings on examination of urine, without diagnosis
	R83-R89	Abnormal findings on examination of other body fluids, substances and tissues, without diagnosis
	R90-R94	Abnormal findings on diagnostic imaging and in function studies, without diagnosis
	R97	Abnormal tumor markers
	R99	Ill-defined and unknown cause of mortality
Injury, poisoning and certain other consequences of external causes - broad category	S00-S09	Injuries to the head		injury	diagg
	S10-S19	Injuries to the neck
	S20-S29	Injuries to the thorax
	S30-S39	Injuries to the abdomen, lower back, lumbar spine, pelvis and external genitals
	S40-S49	Injuries to the shoulder and upper arm
	S50-S59	Injuries to the elbow and forearm
	S60-S69	Injuries to the wrist, hand and fingers
	S70-S79	Injuries to the hip and thigh
	S80-S89	Injuries to the knee and lower leg
	S90-S99	Injuries to the ankle and foot
	T07	Injuries involving multiple body regions
	T14	Injury of unspecified body region
	T15-T19	Effects of foreign body entering through natural orifice
	T33-T34	Frostbite
	T66-T78	Other and unspecified effects of external causes
	T79	Certain early complications of trauma
	T80-T88	Complications of surgical and medical care, not elsewhere classified
Codes for special purposes(U07-U85) - broad category	U07.0	Vaping-related disorder		special	diagg
	U07.1	COVID-19
External causes of morbidity - broad category	X50	Overexertion and strenuous or repetitive movements		morbid	diagg
	X52-X58	Accidental exposure to other specified factors
	Y25-Y27	Event of undetermined intent
	Y62-Y69	Misadventures to patients during surgical and medical care
	Y70-Y82	Medical devices associated with adverse incidents in diagnostic and therapeutic use
	Y83-Y84	Surgical and other medical procedures as the cause of abnormal reaction of the patient, or of later complication, without mention of misadventure at the time of the procedure
	Y90-Y99	Supplementary factors related to causes of morbidity classified elsewhere
Factors influencing health status and contact with health services - broad category	Z00-Z13	Persons encountering health services for examinations		factor	diagg
	Z14-Z15	Genetic carrier and genetic susceptibility to disease
	Z16	Resistance to antimicrobial drugs
	Z17	Estrogen receptor status
	Z18	Retained foreign body fragments
	Z19	Hormone sensitivity malignancy status
	Z20-Z29	Persons with potential health hazards related to communicable diseases
	Z30-Z39	Persons encountering health services in circumstances related to reproduction
	Z40-Z53	Encounters for other specific health care
	Z66	Do not resuscitate status
	Z67	Blood type
	Z68	Body mass index (BMI)
	Z70-Z76	Persons encountering health services in other circumstances
	Z77-Z99	Persons with potential health hazards related to family and personal history and certain conditions influencing health status

## Sheet: Medications
Table 5. Treatments
Treatment class		Variable name	Code type name	GPI code	Include in prediction model?
Potential treatments used for PTSD
Antidepressants				58
Selective serotonin reuptake inhibitors approved for PTSD		ssri	ndc	–	Yes
Paroxetine		ssri_paro		58 16 00 60
Sertraline		ssri_sert		58 16 00 70
Other selective serotonin reuptake inhibitors		oth_ssri	ndc	–	Yes
Citalopram		oth_ssri_cita		58 16 00 20
Escitalopram		oth_ssri_esci		58 16 00 34
Fluoxetine		oth_ssri_fluo		58 16 00 40
Fluvoxamine		oth_ssri_fluv		58 16 00 45
Serotonin-norepinephrine reuptake inhibitors		snri	ndc	–	Yes
Desvenlafaxine		snri_desv		58 18 00 20
Duloxetine		snri_dulo		58 18 00 25
Levomilnacipran		snri_levo		58 18 00 50
Venlafaxine		snri_venl		58 18 00 90
Tricyclic antidepressants		tricyc	ndc	–	Yes
Amineptine		tricyc_amin		58 20 00 07
Amitriptyline		tricyc_amit		58 20 00 10
Amoxapine		tricyc_amox		58 20 00 20
Butriptyline		tricyc_butr		58 20 00 23
Clomipramine		tricyc_clom		58 20 00 25
Desipramine		tricyc_desi		58 20 00 30
Dibenzepin		tricyc_dibe		58 20 00 32
Dothiepin		tricyc_doth		58 20 00 35
Doxepin		tricyc_doxe		58 20 00 40
Imipramine		tricyc_imip		58 20 00 50
Lofepramine		tricyc_lofe		58 20 00 53
Mianserin		tricyc_mian		58 20 00 56
Nortriptyline		tricyc_nort		58 20 00 60
Protriptyline		tricyc_prot		58 20 00 70
Tianeptine		tricyc_tian		58 20 00 76
Trimipramine		tricyc_trim		58 20 00 80
Monoamine oxidase inhibitors		monoamine		–	Yes
Isocarboxazid		monoamine_isoc		58 10 00 10
Moclobemide		monoamine_mocl		58 10 00 15
Phenelzine		monoamine_phen		58 10 00 20
Selegiline		monoamine_sele		58 10 00 27
Tranylcypromine		monoamine_tran		58 10 00 30
Other antidepressants		oth_atdepress		–	Yes
Bupropion		oth_atdepress_bupr		58 30 00 40
Mirtazapine		oth_atdepress_mirt		58 03 00 50
Nefazodone		oth_atdepress_nefa		58 12 00 50
Trazodone		oth_atdepress_traz		58 12 00 80
Vortioxetine		oth_atdepress_vort		58 12 00 93
Vilazodone		oth_atdepress_vila		58 12 00 88
Agomelatine		oth_atdepress_agom		58 30 00 04
Maprotiline		oth_atdepress_mapr		58 30 00 10
Nomifensine		oth_atdepress_nomi		58 30 00 20
Reboxetine		oth_atdepress_rebo		58 30 00 75
Viloxazine		oth_atdepress_vilo		58 30 00 90
Brexanolone		oth_atdepress_brex		58 06 00 15
Esketamine		oth_atdepress_eske		58 11 00 20
Antidepressant combinations		oth_atdepress_comb		58 99
Antianxiety agents				57
Benzodiazepines		benzo		–	Yes
Alprazolam		benzo_alpr		57 10 00 10
Bromazepam		benzo_brom		57 10 00 15
Chlordiazepoxide		benzo_chlo		57 10 00 20
Clobazam		benzo_clob		57 10 00 25
Clorazepate		benzo_clor		57 10 00 30
Clotiazepam		benzo_clot		57 10 00 32
Cloxazolam		benzo_clox		57 10 00 35
Diazepam		benzo_diaz		57 10 00 40
Ethyl Loflazepate		benzo_ethy		57 10 00 45
Etizolam		benzo_etiz		57 10 00 47
Halazepam		benzo_hala		57 10 00 50
Ketazolam		benzo_keta		57 10 00 55
Lorazepam		benzo_lora		57 10 00 60
Mexazolam		benzo_mexa		57 10 00 62
Nordazepam		benzo_nord		57 10 00 65
Oxazepam		benzo_oxaz		57 10 00 70
Prazepam		benzo_praz		57 10 00 80
Tetrazepam		benzo_tetr		57 10 00 90
Tofisopam		benzo_tofi		57 10 00 95
Other antianxiety agents		oth_atanxiety		57 20 57 99	Yes
Antipsychotics				59
Atypical antipsychotics		atyp_antipsy		–	Yes
Amisulpride		atyp_antipsy_amis		59 05 00 10
Aripiprazole		atyp_antipsy_arip		59 25 00 15
Asenapine		atyp_antipsy_asen		59 15 50 15
Blonanserin		atyp_antipsy_blon		59 40 00 10
Brexpiprazole		atyp_antipsy_brex		59 25 00 20
Cariprazine		atyp_antipsy_cari		59 40 00 18
Clothiapine		atyp_antipsy_clot		59 15 30 20
Clozapine		atyp_antipsy_cloz		59 15 20 20
Iloperidone		atyp_antipsy_ilop		59 07 00 35
Lumateperone		atyp_antipsy_luma		59 40 00 22
Lurasidone		atyp_antipsy_lura		59 40 00 23
Nemonapride		atyp_antipsy_nemo		59 05 00 60
Olanzapine		atyp_antipsy_olan		59 15 70 60
Oxypertine		atyp_antipsy_oxyp		59 40 00 26
Paliperidone		atyp_antipsy_pali		59 07 00 50
Pimavanserin		atyp_antipsy_pima		59 40 00 28
Quetiapine		atyp_antipsy_quet		59 15 30 70
Remoxipride		atyp_antipsy_remo		59 05 00 70
Risperidone		atyp_antipsy_risp		59 07 00 70
Sertindole		atyp_antipsy_sert		59 40 00 38
Sulpiride		atyp_antipsy_sulp		59 05 00 80
Tiapride		atyp_antipsy_tiap		59 05 00 85
Ziprasidone		atyp_antipsy_zipr		59 40 00 85
Zotepine		atyp_antipsy_zote		59 40 00 90
Conventional antipsychotics		conv_antipsy		–	Yes
Acetophenazine		conv_antipsy_acet		59 20 00 10
Benperidol		conv_antipsy_benp		59 10 00 03
Bromperidol		conv_antipsy_brom		59 10 00 05
Butaperazine		conv_antipsy_buta		59 20 00 12
Carbamazepine		conv_antipsy_carb		59 40 00 15
Carphenazine		conv_antipsy_carp		59 20 00 13
Chlorpromazine		conv_antipsy_chlom		59 20 00 15
Chlorprothixene		conv_antipsy_chlot		59 30 00 10
Flupentixol		conv_antipsy_flupent		59 30 00 15
Fluphenazine		conv_antipsy_fluphen		59 20 00 25
Fluspirilene		conv_antipsy_flus		59 18 00 20
Haloperidol		conv_antipsy_halo		59 10 00 10
Loxapine		conv_antipsy_loxa		59 15 40 20
Mesoridazine		conv_antipsy_meso		59 20 00 30
Methotrimeprazine		conv_antipsy_meth		59 20 00 35
Molindone		conv_antipsy_moli		59 16 00 50
Penfluridol		conv_antipsy_penf		59 18 00 60
Periciazine		conv_antipsy_peri		59 20 00 40
Perphenazine		conv_antipsy_perp		59 20 00 45
Piperacetazine		conv_antipsy_pipe		59 20 00 50
Pipotiazine		conv_antipsy_pipo		59 20 00 52
Prochlorperazine		conv_antipsy_proc		59 20 00 55
Promazine		conv_antipsy_prom		59 20 00 60
Thiopropazate		conv_antipsy_thioppa		59 20 00 75
Thioproperazine		conv_antipsy_thioppe		59 20 00 77
Thioridazine		conv_antipsy_thiordz		59 20 00 80
Thiothixene		conv_antipsy_thiothix		59 30 00 20
Trifluoperazine		conv_antipsy_trifluo		59 20 00 85
Trifluperidol		conv_antipsy_trifluper		59 10 00 70
Triflupromazine		conv_antipsy_triflupro		59 20 00 90
Zuclopenthixol		conv_antipsy_zucl		59 30 00 80
Antimanic agents		antimanic		59 50	Yes
Anticonvulsants				72
Benzodiazepines		convbenzo		–	Yes
Clobazam		convbenzo_clob		72 10 00 07
Clonazepam		convbenzo_clon		72 10 00 10
Diazepam		convbenzo_diaz		72 10 00 30
Midazolam		convbenzo_mida		72 10 00 60
Carbamates		carbamates		–	Yes
Cenobamate		carbamates_ceno		72 12 00 10
Felbamate		carbamates_felb		72 12 00 20
GABA modulators		gaba		–	Yes
Tiagabine		gaba_tiag		72 17 00 70
Vigabatrin		gaba_viga		72 17 00 85
Hydantoins		hydan		–	Yes
Ethotoin		hydan_etho		72 20 00 10
Fosphenytoin		hydan_fosp		72 20 00 13
Mephenytoin		hydan_meph		72 20 00 20
Phenytoin		hydan_phen		72 20 00 30
Oxazolidinediones		oxaz		–	Yes
Paramethadione		oxza_para		72 30 00 10
Trimethadione		oxza_trim		72 30 00 20
Succinimides		succinm		–	Yes
Ethosuximide		succinm_etho		72 40 00 10
Methsuximide		succinm_meth		72 40 00 20
Phensuximide		succinm_phen		72 40 00 30
Valproic Acid		valpacid		–	Yes
Divalproex		valpacid_diva		72 50 00 10
Valproate		valpacid_valp		72 50 00 20
Valproic Acid		valpacid_valpac		72 50 00 30
AMPA Glutamate Receptor Antagonists		ampa		–	Yes
Perampanel		ampa_pera		72 55 00 60
Other anticonvulsants		oth_atconv		–	Yes
Brivaracetam		oth_atconv_briv		72 60 00 15
Cannabidiol		oth_atconv_cann		72 60 00 17
Carbamazepine		oth_atconv_carb		72 60 00 20
Eslicarbazepine		oth_atconv_esli		72 60 00 24
Ezogabine		oth_atconv_ezog		72 60 00 26
Gabapentin		oth_atconv_gaba		72 60 00 30
Lacosamide		oth_atconv_laco		72 60 00 36
Lamotrigine		oth_atconv_lamo		72 60 00 40
Levetiracetam		oth_atconv_leve		72 60 00 43
Oxcarbazepine		oth_atconv_oxca		72 60 00 46
Phenacemide		oth_atconv_phen		72 60 00 50
Pregabalin		oth_atconv_preg		72 60 00 57
Primidone		oth_atconv_prim		72 60 00 60
Rufinamide		oth_atconv_rufi		72 60 00 65
Stiripentol		oth_atconv_stir		72 60 00 70
Sulthiame		oth_atconv_sult		72 60 00 73
Topiramate		oth_atconv_topi		72 60 00 75
Zonisamide		oth_atconv_zoni		72 60 00 90
Anticonvulsant misc. combinations		oth_atconv_atmisc		72 60 99
Anticonvulsant combinations		oth_atconv_comb		72 99
Antihypertensives				36
Antiadrenergics		atadr		–	Yes
Clonidine		atadr_clon		36 20 10 10
Guanabenz		atadr_guanb		36 20 10 20
Guanfacine		atadr_guanf		36 20 10 25
Methyldopa		atadr_meth		36 20 10 30
Moxonidine		atadr_moxo		36 20 10 40
Bethanidine		atadr_beth		36 20 20 02
Debrisoquine		atadr_debr		36 20 20 03
Doxazosin		atadr_doxa		36 20 20 05
Guanadrel		atadr_guana		36 20 20 10
Guanethidine		atadr_guane		36 20 20 20
Indoramin		atadr_indo		36 20 20 24
Prazosin		atadr_praz		36 20 20 30
Terazosin		atadr_tera		36 20 20 40
Other antihypertensives		oth_athypert		36 10 36 15 36 17 36 20 30 36 25 36 30 36 40 36 50 36 60 36 99	Yes
Other treatment classes				–
ADHD/Anti-narcolepsy/anti-obesity/anorexiants		adhd		61	Yes
Alternative medicines		alt		95	Yes
Amebicides		ameb		14	Yes
Aminoglycosides		aminoglyc		7	Yes
Analgesics - anti-inflammatory		atinf		66	Yes
Analgesics - non-narcotic		nnarcotic		64	Yes
Analgesics - opioid		opioid		65	Yes
Androgens-anabolics		anabolic		23	Yes
Anorectal agents		anorectal		89	Yes
Antacids		antacid		48	Yes
Anthelmintics		anthelm		15	Yes
Anti-infective agents - misc.		antiinfect		16	Yes
Antianginal		antiangina		32	Yes
Antiarrhythmics		antiarrhyth		35	Yes
Antiasthmatics and bronchodilator agents		antiasthma		44	Yes
Anticoagulants		anticoag		83	Yes
Antidiabetics		antidiab		27	Yes
Antidiarrheals		antidiarr		47	Yes
Antidotes		antidote		93	Yes
Antiemetics		antiemetic		50	Yes
Antifungals		antifungal		11	Yes
Antihistamines		antihist		41	Yes
Antihyperlipidemics		antihyperlipid		39	Yes
Antimalarials		antimalaria		13	Yes
Antimyasthenic agents		antimyasth		76	Yes
Antimycobacterial agents		antimycob		9	Yes
Antineoplastic and adjunctive therapies		antineo		21	Yes
Antiparkinson agents		antiparkin		73	Yes
Antiseptics		antiseptic		92	Yes
Antivirals		antiviral		12	Yes
Assorted drug classes		assort		99	Yes
Beta blockers		beta		33	Yes
Biologics		biologic		20	Yes
Calcium channel blockers		calcium		34	Yes
Cardiotonics		cardioton		31	Yes
Cardiovascular agents		cardiovascular		40	Yes
Cephalosporins		cephalo		2	Yes
Chemicals		chemical		96	Yes
Contraceptives		contracept		25	Yes
Corticosteroids		cortico		22	Yes
Cough/cold/allergy		cold		43	Yes
Dermatologicals		derm		90	Yes
Diagnostic products		diagnostics		94	Yes
Dietary management		diet		81	Yes
Digestive aids		digest digestaid		51	Yes
Diuretics		diur		37	Yes
Endocrine and metabolic agents		metab		30	Yes
Estrogen		estrogen		24	Yes
Fluoroquinolones		fluoro		5	Yes
Gastrointestinal agents		gastro		52	Yes
General anesthetics		ganesthetic		70	Yes
Genitourinary agents		genitourin genitourinagt		56	Yes
Gout agents		gout		68	Yes
Hematological agents		hematolog		85	Yes
Hematopoietic agents		hematopoiet		82	Yes
Hemostatics		hemostatic		84	Yes
Hypnotics/sedatives/sleep disorder agents		sleep		60	Yes
Laxatives		laxa		46	Yes
Local anesthetics		lanesthetic		69	Yes
Macrolides		macrolid		3	Yes
Medical devices		meddev		97	Yes
Migraine products		migraine		67	Yes
Minerals and electrolytes		mineral		79	Yes
Mouth/throat/dental agents		mouth		88	Yes
Multivitamins		multivitamin		78	Yes
Musculoskeletal agents		msk mskagt		75	Yes
Nasal agents		nasal		42	Yes
Neuromuscular agents		neuromusc		74	Yes
Nutrients		nutrient		80	Yes
Ophthalmic agents		ophth		86	Yes
Otic agents		otic		87	Yes
Oxytocics		oxytocic		29	Yes
Passive immunizing agents		passive		19	Yes
Penicillin		penicill		1	Yes
Pharmaceutical adjuvants		adjuv		98	Yes
Progestins		progest		26	Yes
Psychotherapeutic and neurological agents		psychotherap		62	Yes
Respiratory agents		resp		45	Yes
Sulfonamides		sulf		8	Yes
Tetracyclines		tetra		4	Yes
Thyroid agents		thyroid		28	Yes
Toxoids		toxoid		18	Yes
Ulcer drugs		ulcer		49	Yes
Urinary anti-infectives		uriatinf		53	Yes
Urinary antispasmodics		uriantispasm		54	Yes
Vaccines		vacc		17	Yes
Vaginal products		vagi		55	Yes
Vasopressors		vaso		38	Yes
Vitamins		vitamin		77	Yes

## Sheet: Importance scores
Predictor	Measure	Importance
Major depressive disorder, recurrent	Number of days with a claim, mean ± SD [median]	0.0123703
Major depressive disorder, recurrent	Presence, N (%)	0.00803189
Anxiety disorders	Number of days with a claim, mean ± SD [median]	0.00680791
Antiadrenergics	Number of days with a prescription fill, mean ± SD [median]	0.00547425
Antiadrenergics	Presence, N (%)	0.00484674
Anxiety disorders	Presence, N (%)	0.00476685
Major depressive disorder, single episode	Number of days with a claim, mean ± SD [median]	0.00465398
Age	Mean ± SD [median]	0.00445388
Major depressive disorder, single episode	Presence, N (%)	0.00374618
Bipolar disorder	Number of days with a claim, mean ± SD [median]	0.00362002
Musculoskeletal and connective tissue diseases	Number of days with a claim, mean ± SD [median]	0.00348248
Substance use/abuse (excluding nicotine dependence)	Number of days with a claim, mean ± SD [median]	0.00293054
Potential physiological reactions (excluding abnormal heart rate or blood pressure)	Number of days with a claim,mean ± SD [median]	0.0028385
Antianxiety benzodiazepines	Number of days with a prescription fill, mean ± SD [median]	0.00253115
Potential physiological reactions (excluding abnormal heart rate or blood pressure)	Presence, N (%)	0.0024065
Musculoskeletal and connective tissue diseases	Presence, N (%)	0.00233014
Substance use/abuse (excluding nicotine dependence)	Presence, N (%)	0.00222662
Antianxiety benzodiazepines	Presence, N (%)	0.00211763
Other antidepressants	Number of days with a prescription fill, mean ± SD [median]	0.00207913
Endocrine, nutritional and metabolic diseases	Number of days with a claim, mean ± SD [median]	0.00195273
General contact with health services	Number of days with a claim, mean ± SD [median]	0.00188293
Vaccine	Number of days with a claim, mean ± SD [median]	0.00177092
Other antidepressants	Presence, N (%)	0.00176624
General symptoms and abnormal findings	Number of days with a claim, mean ± SD [median]	0.00174783
Sleep disturbances	Number of days with a claim, mean ± SD [median]	0.00173585
Sleep disturbances	Presence, N (%)	0.0017071
Vaccine	Presence, N (%)	0.00163407
Bipolar disorder	Presence, N (%)	0.00160838
Number of emergency room visits	Mean ± SD [median]	0.00158703
Respiratory disease	Number of days with a claim, mean ± SD [median]	0.00155732
Atypical antipsychotics	Number of days with a prescription fill, mean ± SD [median]	0.00150559
Atypical antipsychotics	Presence, N (%)	0.00146827
Other anticonvulsants	Number of days with a prescription fill, mean ± SD [median]	0.00143242
Other antianxiety drugs	Number of days with a prescription fill, mean ± SD [median]	0.00125455
Rehabilitation services	Number of days with a claim, mean ± SD [median]	0.00120984
Analgesics - opioid	Number of days with a prescription fill, mean ± SD [median]	0.00120402
Symptoms and signs involving the circulatory and respiratory systems	Presence, N (%)	0.00119967
Other antianxiety agents	Presence, N (%)	0.00117739
Injuries to the head	Number of days with a claim, mean ± SD [median]	0.0011696
Other anticonvulsants	Presence, N (%)	0.00116022
Glomerular diseases	Number of days with a claim, mean ± SD [median]	0.00110338
Inflammatory diseases of the central nervous system	Number of days with a claim, mean ± SD [median]	0.00109238
Sexual assault/abuse	Presence, N (%)	0.00107006
Sexual assault/abuse	Number of days with a claim, mean ± SD [median]	0.00106687
Acute upper respiratory infections	Presence, N (%)	0.00105658
Diseases of oral cavity and salivary glands	Number of days with a claim, mean ± SD [median]	0.000995217
Other selective serotonin reuptake inhibitors	Number of days with a prescription fill, mean ± SD [median]	0.000990468
Disorders of thyroid gland	Presence, N (%)	0.000984274
Analgesics - opioid	Presence, N (%)	0.000971759
Injuries to the head	Presence, N (%)	0.000959348
Benzodiazepines	Number of days with a prescription fill, mean ± SD [median]	0.000949644
Serotonin-norepinephrine reuptake inhibitors	Number of days with a prescription fill, mean ± SD [median]	0.00091503
Benzodiazepines	Presence, N (%)	0.000907405
Glomerular diseases	Presence, N (%)	0.000884853
Hypertensive diseases	Number of days with a claim, mean ± SD [median]	0.000875073
Selective serotonin reuptake inhibitors approved for PTSD	Number of days with a prescription fill, mean ± SD [median]	0.000802553
Rehabilitation services	Presence, N (%)	0.000796837
Other selective serotonin reuptake inhibitors	Presence, N (%)	0.000784831
ADHD/Anti-narcolepsy/anti-obesity/anorexiants	Number of days with a prescription fill, mean ± SD [median]	0.000754231
Persons encountering health services for examinations	Presence, N (%)	0.000719234
Problems related to education and literacy	Number of days with a claim, mean ± SD [median]	0.000711666
Selective serotonin reuptake inhibitors approved for PTSD	Presence, N (%)	0.000679398
Analgesics - anti-inflammatory	Number of days with a prescription fill, mean ± SD [median]	0.000651864
Suicidal thoughts or actions	Presence, N (%)	0.000650514
Inflammatory diseases of the central nervous system	Presence, N (%)	0.000649693
Potential health problems related to socioeconomic and psychosocial circumstances	Presence, N (%)	0.000641562
Diseases of oral cavity and salivary glands	Presence, N (%)	0.000640693
Abnormal blood pressure	Presence, N (%)	0.000633097
ADHD/Anti-narcolepsy/anti-obesity/anorexiants	Presence, N (%)	0.00061771
Suicidal ideations	Number of days with a claim, mean ± SD [median]	0.000604826
Infections of the skin and subcutaneous tissue	Number of days with a claim, mean ± SD [median]	0.000598247
Charlson Comorbidity Index (CCI) Score	Mean ± SD [median]	0.000597886
Musculoskeletal agents	Number of days with a prescription fill, mean ± SD [median]	0.000564157
Intestinal infectious diseases	Number of days with a claim, mean ± SD [median]	0.000542753
Musculoskeletal agents	Presence, N (%)	0.000535754
Persistent mood [affective] disorders	Number of days with a claim, mean ± SD [median]	0.000533282
Ulcer drugs	Number of days with a prescription fill, mean ± SD [median]	0.000517438
Antihyperlipidemics	Presence, N (%)	0.000516405
Malignant neoplasms of lip, oral cavity and pharynx	Number of days with a claim, mean ± SD [median]	0.000515256
Pedestrian injured in transport accident	Number of days with a claim, mean ± SD [median]	0.000513706
Serotonin-norepinephrine reuptake inhibitors	Presence, N (%)	0.000509162
Anti-infective agents - misc.	Number of days with a prescription fill, mean ± SD [median]	0.000508576
Borderline personality disorder	Presence, N (%)	0.000496113
Antihyperlipidemics	Number of days with a prescription fill, mean ± SD [median]	0.00049507
Other antihypertensives	Number of days with a prescription fill, mean ± SD [median]	0.000472403
Hypnotics/sedatives/sleep disorder agents	Number of days with a prescription fill, mean ± SD [median]	0.000465246
Male	Presence, N (%)	0.000463476
Transportation accidents	Presence, N (%)	0.000458443
Dermatologicals	Number of days with a prescription fill, mean ± SD [median]	0.000452272
Analgesics - anti-inflammatory	Presence, N (%)	0.000448594
Borderline personality disorder	Number of days with a claim, mean ± SD [median]	0.000447168
Penicillin	Number of days with a prescription fill, mean ± SD [median]	0.000426481
Malignant neoplasms of lip, oral cavity and pharynx	Presence, N (%)	0.00042076
Corticosteroids	Presence, N (%)	0.000418564
Census region of residence - Northeast	Presence, N (%)	0.000418396
Beta blockers	Number of days with a prescription fill, mean ± SD [median]	0.000412909
Female	Presence, N (%)	0.00041142
Antiemetics	Number of days with a prescription fill, mean ± SD [median]	0.000409927
Antidiabetics	Number of days with a prescription fill, mean ± SD [median]	0.00040489
Nicotine dependence	Presence, N (%)	0.000403382
Persistent mood [affective] disorders	Presence, N (%)	0.000402339
Antiasthmatics and bronchodilator agents	Number of days with a prescription fill, mean ± SD [median]	0.000402012
Antivirals	Number of days with a prescription fill, mean ± SD [median]	0.000400111
Census region of residence - West	Presence, N (%)	0.000396769
Penicillin	Presence, N (%)	0.000396133
Dermatologicals	Presence, N (%)	0.000387328
Pain assessment	Presence, N (%)	0.000379201
Corticosteroids	Number of days with a prescription fill, mean ± SD [median]	0.000378114
Acute rheumatic fever	Number of days with a claim, mean ± SD [median]	0.000377514
Ulcer drugs	Presence, N (%)	0.000375474
Hypnotics/sedatives/sleep disorder agents	Presence, N (%)	0.000374138
Infections of the skin and subcutaneous tissue	Presence, N (%)	0.000369496
Antiemetics	Presence, N (%)	0.000367389
Somnolence	Number of days with a claim, mean ± SD [median]	0.00035778
Antivirals	Presence, N (%)	0.000353171
Plan of care to address pain documented	Number of days with a claim, mean ± SD [median]	0.000344124
Other antihypertensives	Presence, N (%)	0.00034364
Gabapentin	Number of days with a prescription fill, mean ± SD [median]	0.000342584
Intestinal infectious diseases	Presence, N (%)	0.000335348
Thyroid agents	Number of days with a prescription fill, mean ± SD [median]	0.000334429
Anti-infective agents - misc.	Presence, N (%)	0.000328692
Nicotine dependence	Number of days with a claim, mean ± SD [median]	0.000327925
Antiasthmatics and bronchodilator agents	Presence, N (%)	0.000323872
Physical abuse complicating pregnancy, childbirth and the puerperium	Number of days with a claim, mean ± SD [median]	0.000323502
Spontaneous loss of pregnancy	Number of days with a claim, mean ± SD [median]	0.000318706
Beta blockers	Presence, N (%)	0.000315076
Unspecified mood [affective] disorder	Number of days with a claim, mean ± SD [median]	0.000313773
Assault/abuse (excluding sexual assualt/abuse)	Presence, N (%)	0.000310159
Unspecified mood [affective] disorder	Presence, N (%)	0.000307715
Gabapentin	Presence, N (%)	0.000298486
Disorders of eyelid, lacrimal system and orbit	Number of days with a claim, mean ± SD [median]	0.000296292
Antidiabetics	Presence, N (%)	0.000293284
Macrolides	Number of days with a prescription fill, mean ± SD [median]	0.000290078
Nutritional anemias	Number of days with a claim, mean ± SD [median]	0.000289788
Nasal agents	Number of days with a prescription fill, mean ± SD [median]	0.000284146
Symptoms involving cognition or perception (e.g., distorted cognition)	Presence, N (%)	0.000282816
Census region of residence - South	Presence, N (%)	0.000282657
Nasal agents	Presence, N (%)	0.000276233
Charlson Comorbidity Index (CCI) score equal to or greater than 3	Presence, N (%)	0.000270424
Sudden disappearance or death (violent or accidental)	Presence, N (%)	0.000269535
Cough/cold/allergy	Number of days with a claim, mean ± SD [median]	0.00025191
Contraceptives	Number of days with a prescription fill, mean ± SD [median]	0.000247661
Antifungals	Number of days with a prescription fill, mean ± SD [median]	0.000241886
Disorders of eyelid, lacrimal system and orbit	Presence, N (%)	0.000234366
Diseases of external ear	Number of days with a claim, mean ± SD [median]	0.000233291
Thyroid agents	Presence, N (%)	0.000230322
Eating disorders	Number of days with a claim, mean ± SD [median]	0.000228734
Nutritional anemias	Presence, N (%)	0.000222119
Acute rheumatic fever	Presence, N (%)	0.000221567
Macrolides	Presence, N (%)	0.000220782
Diuretics	Presence, N (%)	0.000218641
Health plan type - Point-of-service (POS)	Presence, N (%)	0.000209029
Avoidant personality disorder	Number of days with a claim, mean ± SD [median]	0.000208278
Cephalosporins	Number of days with a prescription fill, mean ± SD [median]	0.000206938
Fluoroquinolones	Presence, N (%)	0.0002067
Census region of residence - Midwest/North	Presence, N (%)	0.000206157
Diuretics	Number of days with a prescription fill, mean ± SD [median]	0.000204682
Cough/cold/allergy	Presence, N (%)	0.000199116
Cephalosporins	Presence, N (%)	0.000197708
Charlson Comorbidity Index - Diabetes without chronic complication	Presence, N (%)	0.000195715
Injury, poisoning and certain other consequences of external causes complicating pregnancy, childbirth and the puerperium	Number of days with a claim, mean ± SD [median]	0.000191075
Calcium channel blockers	Number of days with a prescription fill, mean ± SD [median]	0.000184522
Eating disorder	Presence, N (%)	0.000181316
Slipping, tripping, stumbling and falls	Number of days with a claim, mean ± SD [median]	0.000179557
Fluoroquinolones	Number of days with a prescription fill, mean ± SD [median]	0.000178238
Health plan type - Helath maintenance organization (HMO)	Presence, N (%)	0.000177751
Health plan type - Non-capitated point-of-service	Presence, N (%)	0.000171347
Antifungals	Presence, N (%)	0.000166438
Diseases of external ear	Presence, N (%)	0.00016634
Antihistamines	Presence, N (%)	0.000161022
Slips, trips, stumbles, or falls	Presence, N (%)	0.000155479
Exposure to toxic substances	Presence, N (%)	0.000150645
Tetracyclines	Number of days with a prescription fill, mean ± SD [median]	0.000141545
Ophthalmic agents	Number of days with a prescription fill, mean ± SD [median]	0.000139583
Paroxysmal tachycardia	Number of days with a claim, mean ± SD [median]	0.000138733
Accidental exposure to other specified factors	Number of days with a claim, mean ± SD [median]	0.000136666
Ophthalmic agents	Presence, N (%)	0.000136153
Abnormal heart rate	Presence, N (%)	0.000135799
Personality and behavioral disorders due to known physiological condition	Number of days with a claim, mean ± SD [median]	0.000134171
Tetracyclines	Presence, N (%)	0.000133547
Contraceptives	Presence, N (%)	0.000133319
Tricyclic antidepressants	Number of days with a prescription fill, mean ± SD [median]	0.000127212
Personality and behavioral disorders due to known physiological condition	Presence, N (%)	0.000126528
Calcium channel blockers	Presence, N (%)	0.000125153
Migraine products	Number of days with a prescription fill, mean ± SD [median]	0.000122998
Avoidance or fear	Presence, N (%)	0.000118992
Estrogen	Number of days with a prescription fill, mean ± SD [median]	0.0001157
Other accidents or exposures (not classified elsewhere)	Presence, N (%)	0.000115024
Migraine products	Presence, N (%)	0.0001097
Antihistamines	Number of days with a prescription fill, mean ± SD [median]	0.000109681
Personality disorders (excluding borderline personality disorder, antisocial personality disorder, and avoidant personality disorder)	Number of days with a claim, mean ± SD [median]	0.000109639
Pregnancy with abortive outcome	Number of days with a claim, mean ± SD [median]	9.48724e-05
Obsessive-compulsive disorder	Number of days with a claim, mean ± SD [median]	9.08237e-05
Personality disorders (excluding borderline personality disorder, antisocial personality disorder, and avoidant personality disorder)	Presence, N (%)	9.05133e-05
Tricyclic antidepressants	Presence, N (%)	8.74741e-05
Gastrointestinal agents	Presence, N (%)	8.71181e-05
Mouth/throat/dental agents	Number of days with a prescription fill, mean ± SD [median]	8.57833e-05
Injury due to animate mechanical forces (e.g., person, animal)	Presence, N (%)	8.32104e-05
Asphysxiation - Excluding assault and self-harm	Number of days with a claim, mean ± SD [median]	8.19784e-05
Accidental hit, strike, kick, twist, bite or scratch by another person	Number of days with a claim, mean ± SD [median]	8.17143e-05
Vitamins	Number of days with a prescription fill, mean ± SD [median]	8.02767e-05
Urinary anti-infectives	Presence, N (%)	8.02419e-05
Estrogen	Presence, N (%)	7.17505e-05
Congenital malformations of the nervous system	Presence, N (%)	7.00157e-05
Dissociative and conversion disorders	Presence, N (%)	6.9277e-05
Medical devices	Presence, N (%)	6.90113e-05
Dissociative and conversion disorders	Number of days with a claim, mean ± SD [median]	6.52e-05
Congenital malformations of the nervous system	Number of days with a claim, mean ± SD [median]	6.20282e-05
Genitourinary agents	Presence, N (%)	6.13271e-05
Vitamins	Presence, N (%)	6.10631e-05
Diagnostic products	Presence, N (%)	5.96869e-05
Medical devices	Number of days with a prescription fill, mean ± SD [median]	5.88087e-05
Hematopoietic agents	Number of days with a prescription fill, mean ± SD [median]	5.86371e-05
Urinary anti-infectives	Number of days with a prescription fill, mean ± SD [median]	5.42185e-05
Gastrointestinal agents	Number of days with a prescription fill, mean ± SD [median]	5.20357e-05
Vaginal products	Presence, N (%)	5.04416e-05
Androgens-anabolics	Presence, N (%)	4.96871e-05
Vaginal products	Number of days with a prescription fill, mean ± SD [median]	4.91462e-05
Progestins	Number of days with a prescription fill, mean ± SD [median]	4.91353e-05
Obsessive-compulsive disorder	Presence, N (%)	4.91126e-05
Laxatives	Number of days with a prescription fill, mean ± SD [median]	4.83345e-05
Hematopoietic agents	Presence, N (%)	4.78864e-05
Analgesics - non-narcotic	Number of days with a prescription fill, mean ± SD [median]	4.6556e-05
CCI - Any malignancy (incl. blood, excl. skin)	Presence, N (%)	4.6258e-05
Genitourinary agents	Number of days with a prescription fill, mean ± SD [median]	4.31194e-05
Antimalarials	Number of days with a prescription fill, mean ± SD [median]	4.18097e-05
Mouth/throat/dental agents	Presence, N (%)	4.13862e-05
CCI - Cerebrovascular disease	Presence, N (%)	4.09254e-05
Diagnostic products	Number of days with a prescription fill, mean ± SD [median]	4.07476e-05
Injury due to inanimate mechanical forces (e.g., objects, machinery, tools, excessive noise)	Presence, N (%)	4.02141e-05
Androgens-anabolics	Number of days with a prescription fill, mean ± SD [median]	3.829e-05
CCI - Diabetes with chronic complication	Presence, N (%)	3.4094e-05
Antineoplastic and adjunctive therapies	Presence, N (%)	3.4012e-05
Pregnancy with abortive outcome	Presence, N (%)	3.28867e-05
Psychotherapeutic and neurological agents	Presence, N (%)	3.28719e-05
Antimalarials	Presence, N (%)	3.17627e-05
Urinary antispasmodics	Number of days with a prescription fill, mean ± SD [median]	3.14509e-05
Vasopressors	Presence, N (%)	3.08409e-05
Burns and corrosions of external body surface, specified by site	Number of days with a claim, mean ± SD [median]	3.08311e-05
Symptoms involving emotional state (e.g., negative emotional state, irritable behavior, and angry outbursts)	Presence, N (%)	2.87519e-05
CCI - Liver disease	Presence, N (%)	2.76133e-05
Valproic Acid	Number of days with a prescription fill, mean ± SD [median]	2.75999e-05
Progestins	Presence, N (%)	2.67223e-05
Other stressful event or experience	Presence, N (%)	2.6618e-05
Valproic Acid	Presence, N (%)	2.61866e-05
Antidiarrheals	Number of days with a prescription fill, mean ± SD [median]	2.54879e-05
CCI - Renal disease	Presence, N (%)	2.51958e-05
Laxatives	Presence, N (%)	2.49927e-05
Psychotherapeutic and neurological agents	Number of days with a prescription fill, mean ± SD [median]	2.49574e-05
Analgesics - non-narcotic	Presence, N (%)	2.48684e-05
Antineoplastic and adjunctive therapies	Number of days with a prescription fill, mean ± SD [median]	2.47773e-05
Nervousness	Number of days with a claim, mean ± SD [median]	2.42556e-05
Somatoform disorders	Number of days with a claim, mean ± SD [median]	2.38854e-05
Otic agents	Presence, N (%)	2.22749e-05
Vasopressors	Number of days with a prescription fill, mean ± SD [median]	2.17961e-05
Other personal history of psychological trauma, not elsewhere classified	Number of days with a claim, mean ± SD [median]	2.12455e-05
Antidiarrheals	Presence, N (%)	2.03828e-05
Cardiovascular agents	Presence, N (%)	2.02953e-05
Sexual dysfunction not due to a substance or known physiological condition	Number of days with a claim, mean ± SD [median]	1.92098e-05
Firearm discharge	Presence, N (%)	1.89264e-05
Anticoagulants	Number of days with a prescription fill, mean ± SD [median]	1.78292e-05
Anorectal agents	Number of days with a prescription fill, mean ± SD [median]	1.72716e-05
Fire or explosion	Presence, N (%)	1.70052e-05
Sexual dysfunction not due to a substance or known physiological condition	Presence, N (%)	1.686e-05
Urinary antispasmodics	Presence, N (%)	1.66924e-05
Pregabalin	Presence, N (%)	1.61405e-05
Accidental handgun discharge and malfunction	Number of days with a claim, mean ± SD [median]	1.52129e-05
CCI - Congestive heart failure	Presence, N (%)	1.44997e-05
Minerals and electrolytes	Number of days with a prescription fill, mean ± SD [median]	1.30218e-05
Otic agents	Number of days with a prescription fill, mean ± SD [median]	1.28548e-05
Other behavioral and emotional disorders with onset usually occurring in childhood and adolescence	Presence, N (%)	1.25237e-05
Unspecified psychosis not due to a substance or known physiological condition	Presence, N (%)	1.2125e-05
Impulse disorders	Number of days with a claim, mean ± SD [median]	1.1969e-05
Somatoform disorders	Presence, N (%)	1.13961e-05
Multivitamins	Number of days with a prescription fill, mean ± SD [median]	1.12522e-05
Health plan type - Comprehensive	Presence, N (%)	1.07107e-05
Endocrine and metabolic agents	Presence, N (%)	1.06052e-05
Overexertion and strenuous or repetitive movements	Number of days with a claim, mean ± SD [median]	9.98902e-06
Multivitamins	Presence, N (%)	9.64375e-06
Antiparkinson agents	Presence, N (%)	9.32346e-06
Anorectal agents	Presence, N (%)	8.75076e-06
Impulse disorders (excluding Intermittent explosive disorder)	Presence, N (%)	8.19099e-06
Other nonpsychotic mental disorders	Presence, N (%)	7.12804e-06
CCI - Rheumatic disease	Presence, N (%)	6.752e-06
Unspecified psychosis not due ot a substance or known phsiological condition	Number of days with a claim, mean ± SD [median]	6.7346e-06
Natural disaster	Presence, N (%)	6.38853e-06
Gender identity disorders	Presence, N (%)	5.80726e-06
CCI - Metastatic solid tumour	Presence, N (%)	5.69924e-06
Anticoagulants	Presence, N (%)	5.68805e-06
Gender identity disorders	Number of days with a claim, mean ± SD [median]	5.65291e-06
Overexertion and strenuous or repetitive movements	Presence, N (%)	5.21156e-06
Exposure to forces of nature	Number of days with a claim, mean ± SD [median]	5.13764e-06
Mental and behavioral disorders associated with the puerperium, not elsewhere classified	Number of days with a claim, mean ± SD [median]	4.86222e-06
Assorted drug classes	Presence, N (%)	4.62569e-06
Hematological agents	Presence, N (%)	4.59667e-06
Schizoaffective disorders	Presence, N (%)	4.30891e-06
Antiparkinson agents	Number of days with a prescription fill, mean ± SD [median]	3.75081e-06
Psychological and behavioral factors associated with disorders or diseases classified elsewhere	Presence, N (%)	3.39596e-06
Pharmaceutical adjuvants	Number of days with a prescription fill, mean ± SD [median]	2.98626e-06
Unspecified mental disorder due to known physiological condition	Number of days with a claim, mean ± SD [median]	2.22692e-06
Chemicals	Presence, N (%)	1.96437e-06
Emotional disorders with onset specific to childhood	Presence, N (%)	1.82971e-06
Pharmaceutical adjuvants	Presence, N (%)	1.6252e-06
Other disorders of adult personality and behavior	Presence, N (%)	1.56667e-06
Disorders of social functioning with onset specific to childhood and adolescence	Number of days with a claim, mean ± SD [median]	1.56549e-06
Psychological and behavioral factors associated with disorders or diseases classified elsewhere	Number of days with a claim, mean ± SD [median]	1.49892e-06
Assorted drug classes	Number of days with a prescription fill, mean ± SD [median]	1.21127e-06
Perpetrator of assault, maltreatment and neglect	Number of days with a claim, mean ± SD [median]	7.14774e-07
Perpetrator of assault/abuse	Presence, N (%)	5.26113e-07
Other disorders of adult personality and behavior	Number of days with a claim, mean ± SD [median]	5.15013e-07
GABA modulators	Number of days with a prescription fill, mean ± SD [median]	5.04114e-07
Disorders of social functioning with onset specific to childhood and adolescence	Presence, N (%)	4.67234e-07
Vascular dementia	Number of days with a prescription fill, mean ± SD [median]	3.39968e-07
GABA modulators	Presence, N (%)	2.79754e-07
Combat or exposure to war-zone	Presence, N (%)	2.53191e-07
Pregabalin	Number of days with a prescription fill, mean ± SD [median]	9.70868e-08
AMPA Glutamate Receptor Antagonists	Presence, N (%)	0
Other nonpsychotic mental disorders	Number of days with a claim, mean ± SD [median]	-1.00818e-08
Mild intellectual disabilities	Number of days with a claim, mean ± SD [median]	-2.80887e-07
Mental and behavioral disorders associated with the puerperium, not elsewhere classified	Presence, N (%)	-3.4606e-07
Unspecified mental disorder due to known physiological condition	Presence, N (%)	-3.81259e-07
Newborn affected by maternal factors and by complications of pregnancy, labor, and delivery	Presence, N (%)	-1.45953e-06
CCI - Peripheral vascular disease	Presence, N (%)	-1.94987e-06
Health plan type - Preferred provider organization (PPO)	Presence, N (%)	-4.47683e-05
